# Supplementary material for: A Previously Undescribed Highly Prevalent Phage Identified in a Danish Enteric Virome Catalog
Source: mSystems. 2021 Oct 19;6(5):e00382-21. doi: 10.1128/mSystems.00382-21 (PMC8525569; doi:10.1128/mSystems.00382-21)
Supplement: TABLE S1 [file msystems.00382-21-st001.xlsx]

## Sheet: Sheet1
Cluster	Member	Database	Length	Circularity	Quality	Completeness	Final_Family	Final_Genus	Final_Species
Nr
12290	NC_049368.1	RefSeq	32682	Non-circular	Complete	100	Siphoviridae	Skunavirus	Lactococcus phage 936 group phage PhiM1127
12290	Norman_51_NODE_77_length_14082_cov_81.765096	GVD	14082	Unknown	Unknown	Unknown	Unknown	Unknown	Unknown
12290	ViralSequence1954	DEVoC	12886	Non-circular	Low-quality	41.81	Unclassified	Unclassified	Unclassified
12290	3300014953_____Ga0169765_102063	IMG/VR	7422	Non-circular	Undetermined	NA	Siphoviridae	Skunavirus	Uncl. Skunavirus
12290	ViralSequence3782	DEVoC	6684	Non-circular	Low-quality	21.68	Unclassified	Unclassified	Unclassified
12290	ViralSequence5676	DEVoC	4951	Non-circular	Low-quality	16.04	Unclassified	Unclassified	Unclassified
12290	ViralSequence8260	DEVoC	3214	Non-circular	Low-quality	10.37	Unclassified	Unclassified	Unclassified
12290	ViralSequence8616	DEVoC	3039	Non-circular	Low-quality	9.86	Unclassified	Unclassified	Unclassified
12290	ViralSequence9667	DEVoC	2587	Non-circular	Low-quality	8.4	Unclassified	Unclassified	Unclassified
12290	ViralSequence9816	DEVoC	2527	Non-circular	Low-quality	8.15	Unclassified	Unclassified	Unclassified
12290	ViralSequence10717	DEVoC	2170	Non-circular	Low-quality	7.04	Unclassified	Unclassified	Unclassified
12290	ViralSequence11397	DEVoC	1889	Non-circular	Low-quality	2.82	Unclassified	Unclassified	Unclassified
12290	ViralSequence11919	DEVoC	1688	Non-circular	Low-quality	5.48	Unclassified	Unclassified	Unclassified
12290	ViralSequence12511	DEVoC	1378	Non-circular	Low-quality	4.45	Unclassified	Unclassified	Unclassified
12290	ViralSequence12621	DEVoC	1301	Non-circular	Low-quality	0.0 - 3.0	Unclassified	Unclassified	Unclassified
12290	ViralSequence12713	DEVoC	1233	Non-circular	Low-quality	3.88	Unclassified	Unclassified	Unclassified
14181	NC_024389.1	RefSeq	28336	Non-circular	Complete	100	Siphoviridae	Unaquatrovirus	Leuconostoc phage phiLNTR2
14181	ViralSequence792	DEVoC	28131	Non-circular	High-quality	97.6	Siphoviridae	Unaquatrovirus	Uncl. Unaquatrovirus
14181	Draper_2018_SRR6914068_NODE_6_length_27984_cov_1137.347524	GVD	27984	Unknown	Unknown	Unknown	Unknown	Unknown	Unknown
14181	3300014953_____Ga0169765_100602	IMG/VR	26147	Non-circular	High-quality	90.82	Siphoviridae	Unaquatrovirus	Uncl. Unaquatrovirus
14181	ViralSequence1220	DEVoC	18863	Non-circular	Medium-quality	65.53	Siphoviridae	Unaquatrovirus	Uncl. Unaquatrovirus
14181	ViralSequence5178	DEVoC	5398	Non-circular	Low-quality	19.05	Unclassified	Unclassified	Unclassified
14181	ViralSequence11165	DEVoC	1988	Non-circular	Low-quality	6.9	Unclassified	Unclassified	Unclassified
14181	ViralSequence12443	DEVoC	1414	Non-circular	Low-quality	4.91	Unclassified	Unclassified	Unclassified
14181	ViralSequence12770	DEVoC	1200	Non-circular	Low-quality	4.17	Unclassified	Unclassified	Unclassified
14246	NC_024385.1	RefSeq	28193	Non-circular	Complete	100	Siphoviridae	Limdunavirus	Leuconostoc virus LN12
14246	Zuo_2017_SRR5677794_NODE_50_length_27373_cov_112.735852	GVD	27373	Unknown	Unknown	Unknown	Unknown	Unknown	Unknown
14246	ViralSequence836	DEVoC	26866	Non-circular	High-quality	99.61	Siphoviridae	Limdunavirus	Uncl. Limdunavirus
14246	3300014953_____Ga0169765_100608	IMG/VR	25834	Non-circular	High-quality	95.77	Siphoviridae	Limdunavirus	Uncl. Limdunavirus
14246	ViralSequence2253	DEVoC	11159	Non-circular	Low-quality	41.4	Unclassified	Unclassified	Unclassified
14246	ViralSequence6788	DEVoC	4105	Non-circular	Low-quality	15.24	Unclassified	Unclassified	Unclassified
14246	ViralSequence9983	DEVoC	2460	Non-circular	Low-quality	9.14	Unclassified	Unclassified	Unclassified
14246	ViralSequence10342	DEVoC	2324	Non-circular	Low-quality	8.62	Unclassified	Unclassified	Unclassified
14246	ViralSequence12634	DEVoC	1294	Non-circular	Low-quality	4.79	Unclassified	Unclassified	Unclassified
17298	NC_001629.1	RefSeq	22195	Non-circular	Complete	100	Siphoviridae	Ceduovirus	Lactococcus phage bIL67
17298	3300007299_____Ga0104319_1001006	IMG/VR	22187	Non-circular	Complete	100.01	Siphoviridae	Ceduovirus	Uncl. Ceduovirus
17298	Shkoporov_2019_SRR9161544_NODE_30_length_20100_cov_8.003791	GVD	20100	Unknown	Unknown	Unknown	Unknown	Unknown	Unknown
17298	ViralSequence7322	DEVoC	3739	Non-circular	Low-quality	16.82	Siphoviridae	Uncl. Siphoviridae	Uncl. Siphoviridae
17298	ViralSequence8431	DEVoC	3131	Non-circular	Low-quality	14.15	Unclassified	Unclassified	Unclassified
17298	ViralSequence11005	DEVoC	2058	Non-circular	Low-quality	9.3	Unclassified	Unclassified	Unclassified
17298	ViralSequence12528	DEVoC	1364	Non-circular	Low-quality	6.13	Siphoviridae	Uncl. Siphoviridae	Uncl. Siphoviridae
2592	Ma_2019_SRR341702_NODE_145_length_70438_cov_4.202407	GVD	70438	Unknown	Unknown	Unknown	Unknown	Unknown	Unknown
2592	NC_047909.1	RefSeq	61716	Non-circular	Complete	100	Myoviridae	Brigitvirus	Faecalibacterium phage Brigit
2592	ViralSequence8101	DEVoC	3289	Non-circular	Low-quality	5.33	Unclassified	Unclassified	Unclassified
2592	ViralSequence10135	DEVoC	2403	Non-circular	Low-quality	3.89	Unclassified	Unclassified	Unclassified
2592	ViralSequence12049	DEVoC	1634	Non-circular	Low-quality	2.07	Unclassified	Unclassified	Unclassified
2592	ViralSequence12367	DEVoC	1458	Non-circular	Low-quality	2.32	Unclassified	Unclassified	Unclassified
2592	3300014534_____Ga0134455_100035	IMG/VR	59708	Non-circular	High-quality	96.75	Uncl. Caudovirales	Uncl. Caudovirales	Uncl. Caudovirales
2769	Han_2018_ERR1398083_NODE_65_length_67365_cov_33.068608	GVD	67365	Unknown	Unknown	Unknown	Unknown	Unknown	Unknown
2769	NC_047915.1	RefSeq	54725	Non-circular	Complete	100	Myoviridae	Toutatisvirus	Faecalibacterium phage Toutatis
2769	ViralSequence5574	DEVoC	5033	Non-circular	Low-quality	9.17	Unclassified	Unclassified	Unclassified
2769	ViralSequence6597	DEVoC	4234	Non-circular	Low-quality	7.71	Unclassified	Unclassified	Unclassified
2769	ViralSequence10420	DEVoC	2291	Non-circular	Low-quality	4.23	Unclassified	Unclassified	Unclassified
2769	ViralSequence11025	DEVoC	2048	Non-circular	Low-quality	3.73	Unclassified	Unclassified	Unclassified
2769	ViralSequence11233	DEVoC	1958	Non-circular	Low-quality	3.58	Unclassified	Unclassified	Unclassified
2769	ViralSequence11620	DEVoC	1798	Non-circular	Low-quality	3.28	Unclassified	Unclassified	Unclassified
2769	ViralSequence12632	DEVoC	1295	Non-circular	Low-quality	2.38	Unclassified	Unclassified	Unclassified
2769	3300014547_____Ga0134415_100130	IMG/VR	53748	Non-circular	High-quality	97.7	Uncl. Caudovirales	Uncl. Caudovirales	Uncl. Caudovirales
3338	ViralSequence176	DEVoC	60263	Non-circular	High-quality	100	Siphoviridae	Oengusvirus	Uncl. Oengusvirus
3338	NC_047916.1	RefSeq	58391	Non-circular	Complete	100	Siphoviridae	Oengusvirus	Faecalibacterium virus Oengus
3338	Ma_2019_SRR413736_NODE_900_length_25866_cov_3.563558	GVD	25866	Unknown	Unknown	Unknown	Unknown	Unknown	Unknown
3338	Ma_2019_SRR413673_NODE_2108_length_12982_cov_2.446739	GVD	12982	Unknown	Unknown	Unknown	Unknown	Unknown	Unknown
3338	3300003140_____Ga0051081_1006145	IMG/VR	6167	Non-circular	Low-quality	10.44	Uncl. Caudovirales	Uncl. Caudovirales	Uncl. Caudovirales
3338	3300014767_____Ga0134506_100067	IMG/VR	59289	Non-circular	High-quality	98.32	Uncl. Caudovirales	Uncl. Caudovirales	Uncl. Caudovirales
346	Kang_0041_ST001_N_NODE_1_length_192627_cov_772.346468	GVD	192627	Unknown	Unknown	Unknown	Unknown	Unknown	Unknown
346	ViralSequence55	DEVoC	99055	Circular	Complete	90.86	crAss-like viruses	crAss-like viruses	Uncl. crAss-like viruses
346	NC_024711.1	RefSeq	97065	Circular	Complete	100	Podoviridae	Uncl. Podoviridae	Uncultured crAssphage
346	ViralSequence12809	DEVoC	1171	Non-circular	Low-quality	1.19	Unclassified	Unclassified	Unclassified
346	7000000538_____SRS024075_LANL_scaffold_22533	IMG/VR	98929	Non-circular	High-quality	90.54	Podoviridae	Uncl. Podoviridae	Uncl. Podoviridae
4798	Ma_2019_SRR413679_NODE_446_length_51237_cov_3.368176	GVD	51237	Unknown	Unknown	Unknown	Unknown	Unknown	Unknown
4798	NC_047911.1	RefSeq	48211	Non-circular	Complete	100	Myoviridae	Lagaffevirus	Faecalibacterium virus Lagaffe
4798	ViralSequence1009	DEVoC	22565	Non-circular	Low-quality	47.44	Unclassified	Unclassified	Unclassified
4798	ViralSequence1091	DEVoC	20910	Non-circular	Low-quality	43.34	Unclassified	Unclassified	Unclassified
4798	ViralSequence6674	DEVoC	4179	Non-circular	Low-quality	8.39	Unclassified	Unclassified	Unclassified
4798	3300014541_____Ga0134391_100179	IMG/VR	48024	Non-circular	High-quality	99.7	Uncl. Caudovirales	Uncl. Caudovirales	Uncl. Caudovirales
9158	NC_049342.1	RefSeq	39179	Non-circular	Complete	100	Myoviridae	Peduovirus	Escherichia phage 500465-1
9158	Ma_2019_SRR413662_NODE_1310_length_8216_cov_3.969857	GVD	8216	Unknown	Unknown	Unknown	Unknown	Unknown	Unknown
9158	ViralSequence12237	DEVoC	1534	Non-circular	Low-quality	4.65	Unclassified	Unclassified	Unclassified
9158	3300014523_____Ga0169890_100699	IMG/VR	9243	Non-circular	Undetermined	NA	Myoviridae	Felsduovirus	Uncl. Felsduovirus
9158	3300014527_____Ga0169738_101038	IMG/VR	6233	Non-circular	Low-quality	18.22	Myoviridae	Uncl. Myoviridae	Uncl. Myoviridae
