# Supplementary material for: A Previously Undescribed Highly Prevalent Phage Identified in a Danish Enteric Virome Catalog
Source: mSystems. 2021 Oct 19;6(5):e00382-21. doi: 10.1128/mSystems.00382-21 (PMC8525569; doi:10.1128/mSystems.00382-21)
Supplement: TABLE S2 [file msystems.00382-21-st002.xlsx]

## Sheet: Sheet1
Genome	Length	Completeness	Taxonomic classification	Host classification	Prevalence in the healthy subset			Chi2 test adj. p-value
					All	Pediatric cohort	Adult cohort
					(n = 91)	(n = 46)	(n = 45)
PG1	18.5 kb	0.6001	Skunavirus	Unclassified	30 (33%)	16 (34.8%)	14 (31.1%)	ns
PG2	99.1 kb	1	crAss-like viruses	Unclassified	28 (30.8%)	16 (34.8%)	12 (26.7%)	ns
PG3	27.1 kb	0.8802	Skunavirus	Unclassified	28 (30.8%)	10 (21.7%)	18 (40%)	ns
PG4	26.9 kb	0.9961	Limdunavirus	Unclassified	26 (28.6%)	13 (28.3%)	13 (28.9%)	ns
PG5	57.8 kb	0.9904	Unclassified	Unclassified	26 (28.6%)	19 (41.3%)	7 (15.6%)	ns
PG6	71.6 kb	1	Unclassified	Uncl. Bacteroides	26 (28.6%)	11 (23.9%)	15 (33.3%)	ns
PG7	91.8 kb	0.9851	Unclassified	Unclassified	24 (26.4%)	4 (8.7%)	20 (44.4%)	p = 0.0110
PG8	89.4 kb	0.7715	Unclassified	Unclassified	23 (25.3%)	20 (43.5%)	3 (6.7%)	p = 0.0057
PG9	25.6 kb	0.8303	Skunavirus	Unclassified	22 (24.2%)	9 (19.6%)	13 (28.9%)	ns
PG10	37 kb	0.747	Unclassified	Unclassified	22 (24.2%)	13 (28.3%)	9 (20%)	ns
PG11	32.8 kb	1	Unclassified	Uncl. Firmicutes	22 (24.2%)	7 (15.2%)	15 (33.3%)	ns
PG12	87.3 kb	1	Unclassified	Unclassified	19 (20.9%)	9 (19.6%)	10 (22.2%)	ns
PG13	42.9 kb	0.8861	Unclassified	Unclassified	19 (20.9%)	13 (28.3%)	6 (13.3%)	ns
PG14	86.5 kb	0.989	Unclassified	Unclassified	18 (19.8%)	11 (23.9%)	7 (15.6%)	ns
PG15	60.8 kb	1	Unclassified	Unclassified	18 (19.8%)	4 (8.7%)	14 (31.1%)	ns
PG16	62.5 kb	0.8056	Unclassified	Unclassified	18 (19.8%)	6 (13%)	12 (26.7%)	ns
PG17	69.5 kb	0.581	Unclassified	Unclassified	18 (19.8%)	5 (10.9%)	13 (28.9%)	ns
PG18	62 kb	1	Unclassified	Unclassified	17 (18.7%)	5 (10.9%)	12 (26.7%)	ns
PG19	94.8 kb	0.9866	Unclassified	Unclassified	17 (18.7%)	5 (10.9%)	12 (26.7%)	ns
PG20	22.6 kb	0.7356	Skunavirus	Unclassified	16 (17.6%)	5 (10.9%)	11 (24.4%)	ns
PG21	48 kb	0.966	Unclassified	Unclassified	15 (16.5%)	9 (19.6%)	6 (13.3%)	ns
PG22	18.8 kb	0.6085	Skunavirus	Unclassified	15 (16.5%)	1 (2.2%)	14 (31.1%)	p = 0.0229
PG23	31.1 kb	0.8428	Unclassified	Unclassified	14 (15.4%)	7 (15.2%)	7 (15.6%)	ns
PG24	78.9 kb	0.6548	Unclassified	Unclassified	14 (15.4%)	3 (6.5%)	11 (24.4%)	ns
PG25	49.6 kb	0.9733	Eponavirus	Unclassified	14 (15.4%)	5 (10.9%)	9 (20%)	ns
PG26	24.9 kb	0.7142	Unclassified	Uncl. Firmicutes	13 (14.3%)	4 (8.7%)	9 (20%)	ns
PG27	6.8 kb	0.997	Unclassified	Odoribacter splanchnicus	13 (14.3%)	6 (13%)	7 (15.6%)	ns
PG28	87.1 kb	0.9916	Unclassified	Unclassified	12 (13.2%)	3 (6.5%)	9 (20%)	ns
PG29	18.9 kb	0.6553	Unaquatrovirus	Unclassified	12 (13.2%)	4 (8.7%)	8 (17.8%)	ns
PG30	35.6 kb	0.9195	Unclassified	Unclassified	12 (13.2%)	2 (4.3%)	10 (22.2%)	ns
PG31	15.4 kb	0.671	Unclassified	Unclassified	11 (12.1%)	7 (15.2%)	4 (8.9%)	ns
PG32	5.1 kb	1	Unclassified	Unclassified	11 (12.1%)	4 (8.7%)	7 (15.6%)	ns
PG33	5.4 kb	1	Unclassified	Unclassified	11 (12.1%)	3 (6.5%)	8 (17.8%)	ns
PG34	30.5 kb	0.7517	Unclassified	Unclassified	11 (12.1%)	8 (17.4%)	3 (6.7%)	ns
PG35	7.1 kb	1	Unclassified	Unclassified	11 (12.1%)	10 (21.7%)	1 (2.2%)	ns
PG36	49.7 kb	1	Eponavirus	Unclassified	11 (12.1%)	5 (10.9%)	6 (13.3%)	ns
PG37	27.4 kb	0.8891	Skunavirus	Unclassified	11 (12.1%)	3 (6.5%)	8 (17.8%)	ns
PG38	6.6 kb	1	Unclassified	Unclassified	11 (12.1%)	8 (17.4%)	3 (6.7%)	ns
PG39	5.3 kb	1	Unclassified	Unclassified	11 (12.1%)	4 (8.7%)	7 (15.6%)	ns
