# Supplementary material for: A Previously Undescribed Highly Prevalent Phage Identified in a Danish Enteric Virome Catalog
Source: mSystems. 2021 Oct 19;6(5):e00382-21. doi: 10.1128/mSystems.00382-21 (PMC8525569; doi:10.1128/mSystems.00382-21)
Supplement: TABLE S3 [file msystems.00382-21-st003.xlsx]

## Sheet: Sheet1
Orthologous group	Prevalence in the healthy subset			Cluster size	Annotation	Function
	All	Pediatric cohort	Adult cohort
	(n = 91)	(n = 46)	(n= 45)
16634	88	46	42	360	HNH endonuclease/NinG recombination protein	Recombination
16635	86	44	42	278	Nuclease	Replication/Recombination
17416	86	43	43	226	Reverse transcriptase	Lysogenic cycle
17407	85	44	41	306	Terminase large subunit	Packaging
17092	85	43	42	275	dUTPase	Nucleotide metabolism
17087	84	45	39	218	Replicative helicase	Replication
5	84	44	40	174	DNA polymerase/DNA primase	Replication
16303	83	44	39	211	Cell wall hydrolase	Entry
15803	82	42	40	198	Replication protein	Replication
75	81	42	39	304	Holin/Minor structural protein	Lysis/Structure
16	81	41	40	230	Nucleotide kinase	Nucleotide metabolism
37	81	44	37	228	DNA primase	Replication
18413	81	43	38	174	Major capsid protein	Structure
69	80	38	42	300	Terminase	Packaging
96	80	44	36	219	Prohead serine protease	Assembly
128	80	43	37	217	Protease	Assembly
16308	80	40	40	208	ssDNA annealing protein	Recombination
52	79	42	37	264	Recombination protein RecT	Recombination
17905	79	40	39	204	Chitin binding	Attachment
265	78	38	40	350	Upper collar protein	Unknown
16302	78	44	34	296	Terminase small subunit	Packaging
16320	78	40	38	237	Holin	Lysis
16329	78	40	38	115	Chromatin remodelling complex ATPase	Transcription
15871	78	37	41	77	DNA polymerase	Replication
17753	77	44	33	337	Terminase large subunit	Packaging
2	77	42	35	294	Hypothetical protein	Unknown
106	77	39	38	184	Endonuclease	Replication/Recombination
16985	77	39	38	161	Hypothetical protein	Unknown
17910	77	38	39	140	N-acetylmuramoyl-L-alanine amidase	Entry
2874	77	38	39	134	Portal protein	Packaging
29	77	38	39	111	rRNA intervening protein/accessory variability determinant	Other
15809	77	40	37	83	Portal protein	Packaging
34	76	38	38	292	Lower collar protein/	Structure
16868	76	37	39	109	Minor tail protein	Structure
17848	76	37	39	97	Thymidylate synthase complementing protein	Nucleotide metabolism
15827	76	40	36	85	Hypothetical protein	Unknown
17998	75	44	31	336	Hypothetical protein	Unknown
443	75	37	38	142	Phage resistance protein	Other
16695	75	39	36	104	Adenine methyltransferase	Nucleotide metabolism
76	75	32	43	75	DNA ligase	Replication/Recombination
16641	74	40	34	208	Tail tube protein	Structure
62	74	39	35	131	Terminase small subunit	Packaging
2733	74	37	37	128	Hypothetical protein	Unknown
2971	74	36	38	120	Hypothetical protein	Unknown
15818	74	38	36	58	Holin	Lysis
17939	73	40	33	232	Terminase large subunit	Packaging
27	73	37	36	140	Baseplate J protein	Structure
16812	73	34	39	116	Prohead serine protease	Assembly
16097	73	35	38	113	Tail completion protein	Assembly
17214	73	35	38	113	Phage tail tube protein	Structure
1878	73	33	40	71	DNA primase	Replication
