# Supplementary material for: A Previously Undescribed Highly Prevalent Phage Identified in a Danish Enteric Virome Catalog
Source: mSystems. 2021 Oct 19;6(5):e00382-21. doi: 10.1128/mSystems.00382-21 (PMC8525569; doi:10.1128/mSystems.00382-21)
Supplement: TABLE S4 [file msystems.00382-21-st004.xlsx]

## Sheet: Sheet1
Product	Type
Archaeal phage integrase	Integrase
Chimeric Sso7d and HIV-1 integrase, intasome,transposition, VIRAL PROTEIN-DNA: XXJ.8A	Integrase
DNA binding domain of tn916 integrase	Integrase
INT_XerDC_C	Integrase
Integrase	Integrase
INTEGRASE	Integrase
Integrase core domain	Integrase
INTEGRASE SERINE RECOMBINASE	Integrase
Integrase stranded beta-sheet, DNA BINDING.3A	Integrase
Integrase-fold, MRSA protein, StructuralGenomics: MRD, SO4, MPD, MSE.502A	Integrase
Integrase, Integration host factor subunitlambda, excision, site-specific recombination.0A	Integrase
Integrase/DNA Complex-DNA COMPLEX, DNA BINDINGPROTEIN-DNA: MSE, PTR.8A	Integrase
Lambda Integrase/DNA Complex-DNA COMPLEX, DNABinding Protein-DNA: PTR.95A	Integrase
Phage integrase family protein	Integrase
Phage integrase SAM-like domain	Integrase
Phage integrase stranded beta-sheet, DNABINDING.6A	Integrase
Phage integrase, N-terminal	Integrase
Phage integrase, N-terminal SAM-like	Integrase
Phage integrase, N-terminal SAM-like domain	Integrase
Phage integrase/site-specificrecombinase-helical domain, Structural Genomics, PSI-2.7A	Integrase
Putative integrase	Integrase
Putative integrase-specific recombination,coiled-coil, RECOMBINATION.541A	Integrase
Putative integrase-specific recombination,coiled-coil, RECOMBINATION.95A	Integrase
SITE SPECIFIC RECOMBINASE XERD	Integrase
SITE-SPECIFIC RECOMBINASE XERD, RECOMBINASE, DNABINDING, DNA.5A	Integrase
Centromere-binding protein ParB C-terminal	Lysogenic recombination
CHROMOSOME PARTITIONING PROTEIN PARB	Lysogenic recombination
ddrB-like ParB superfamily domain	Lysogenic recombination
Noc_N occlusion protein, N-terminal domain, andrelated domains of the ParB partitioning protein family	Lysogenic recombination
ParB domain protein nuclease-N, pnob8,partition, HYDROLASE: MSE, CIT.45A	Lysogenic recombination
ParB like domain protein	Lysogenic recombination
ParB like protein	Lysogenic recombination
ParB protein	Lysogenic recombination
ParB_N_like N-terminal, parA-binding, -likedomain of bacterial and plasmid parABS partitioningsystems	Lysogenic recombination
ParB_N_like_MT	Lysogenic recombination
ParB_N_like_MT N-terminal-like domain, someattached to C-terminal S-adenosylmethionine-dependentmethyltransferase domain	Lysogenic recombination
ParB_N_Srx N-terminal domain and sulfiredoxinprotein-related families	Lysogenic recombination
ParB-like nuclease domain	Lysogenic recombination
pNOB8 ParB like protein	Lysogenic recombination
pNOB8_ParB_N_like	Lysogenic recombination
PROBABLE CHROMOSOME PARTITIONING PROTEIN PARB	Lysogenic recombination
PROBABLE CHROMOSOME-PARTITIONING PROTEIN PARBBINDING PROTEIN-DNA COMPLEX: SO4.096A	Lysogenic recombination
Putative ParB-like nuclease	Lysogenic recombination
SPO0J_N thermophilus stage 0 sporulation proteinJ-like N-terminal domain, ParB family member	Lysogenic recombination
toxin-ParB domain of the ParB/Srx superfamily	Lysogenic recombination
Afp1, Afp2, Afp3, Afp16-feeding prophage,secretion system, AFP.4A	Prophage
Afp1, Afp2, Afp3, Afp5, Afp9-feeding prophage,secretion system, AFP.1A	Prophage
Gifsy-2 prophage ATP-binding sugartransporter-like barrel, 4 helix bundle.7A	Prophage
Mu-like prophage DNA circulation protein	Prophage
Mu-like prophage host-nuclease inhibitorprotein	Prophage
Mu-like prophage I protein	Prophage
Mu-like prophage major head subunitgpT	Prophage
Mu-like prophage protein	Prophage
Mu-like prophage protein Com	Prophage
Mu-like prophage protein gp29	Prophage
Mu-like prophage protein gpG	Prophage
Mu-like prophage tail sheath protein gpL	Prophage
Prophage antirepressor	Prophage
Prophage CP4-57 regulatory protein (AlpA)	Prophage
Prophage endopeptidase tail	Prophage
prophage LambdaBa02, N-acetylmuramoyl-L-alanineamidase, family-acetylmuramoyl-L-alanine amidase, PlyL,E.C.3.5.1.28, HYDROLASE: PO4.86A	Prophage
PROPHAGE LAMBDALM01 ANTIGEN	Prophage
PROPHAGE LAMBDALM01, ANTIGEN B SYSTEM, SURFACE,PHAGE-RELATED.401A	Prophage
Prophage Lp1 protein 11 Lp1 protein 11,structural.0A	Prophage
Prophage maintenance system killer protein	Prophage
Prophage minor tail protein Z (GPZ)	Prophage
Prophage MuSo2, 43 kDa tail, Shewanellaoneidensis MR-1, Structural: MSE.1A	Prophage
Prophage MuSo2, 43 kDa tail, Shewanellaoneidensis MR-1, Structural.1A	Prophage
Prophage protein (DUF1660)	Prophage
Protein gp18.1, prophage tail protein gp18.7A	Prophage
SPBc2 prophage-derived bacteriocinsublancin-168, ANTIMICROBIAL PROTEIN: BGC	Prophage
SPBc2 prophage-derived hypothetical proteinYomS, SPBc2 prophage-derived, UNKNOWN FUNCTION.33A	Prophage
434 REPRESSOR (AMINO-TERMINAL DOMAIN) (R1-69)REGULATING PROTEIN.0A	Repressor
Antitoxin RelB, Ribbon-Helix-Helix, antitoxin,Repressor, Stress	Repressor
ARC REPRESSOR REGULATION.9A	Repressor
ARC REPRESSOR/DNA COMPLEX-DNA COMPLEX, DOUBLEHELIX, TRANSCRIPTION-DNA.6A	Repressor
Bacteriophage CI repressor helix-turn-helix	Repressor
Bacteriophage CI repressor helix-turn-helixdomain	Repressor
Lactococcus bacteriophage repressor	Repressor
LAMBDA REPRESSOR (TRIPLE MUTANT)/DNA COMPLEX-DNACOMPLEX, DOUBLE HELIX, TRANSCRIPTION-DNA.1A	Repressor
MNT REPRESSOR MUTANT WITH C-TERMINAL REGULATION	Repressor
P22 C2 REPRESSOR (AMINO-TERMINAL DNA-BINDINGREGULATION	Repressor
P22_AR repressor domain protein	Repressor
REPRESSOR PROTEIN	Repressor
Repressor protein C2/DNA Complex-DNA complex,DNA-binding, Repressor, Transcription.67A	Repressor
Repressor protein C2/DNA Complex-DNA complex,Helix-turn-helix, DNA-binding, Repressor.53A	Repressor
Repressor protein C2/DNA Complex, THALLIUM-DNAcomplex, DNA-binding, Repressor, Transcription.9A	Repressor
Repressor protein CI	Repressor
Repressor protein CI helix bundle, DNA-binding,Repressor.64A	Repressor
REPRESSOR PROTEIN CI OPERATOR BINDING,RECA-MEDIATED SELF-CLEAVAGE.9A	Repressor
Repressor protein CI switch, regulation,repressor, cooperativity.95A	Repressor
Repressor protein FACTOR, DIMER INTERFACE,HELIX-TURN-HELIX: SO4.05A	Repressor
Repressor, Anti-repressor protein,Anti-repressor, complex, DNA BINDING.49A	Repressor
Repressor, DNA BINDING PROTEIN.98A	Repressor
Transcriptional repressor arc(10) helix,beta-ribbon, beta-sheet, structural	Repressor
TRANSCRIPTIONAL REPRESSOR COPG REPRESSOR,DNA-BINDING PROTEIN, PLASMID.6A	Repressor
Mu B transposition protein, C terminal	Transposase
Mu transposase, C-terminal	Transposase
BACTERIOPHAGE MU TRANSPOSASE	Transposase
BACTERIOPHAGE MU TRANSPOSASE TRANSFERASE, DNABINDING, ENDONUCLEASE.8A	Transposase
Excisionase from transposon Tn916	Transposase
Excisionase from transposon Tn916 architecturalprotein, Tyrosine recombinase	Transposase
Helix-turn-helix domain of transposase familyISL3	Transposase
Helix-turn-helix of insertion elementtransposase	Transposase
ISXO2-like transposase domain	Transposase
MU TRANSPOSASE	Transposase
Mu transposase, C-terminal	Transposase
Uncharacterized ATPase, putative transposase	Transposase
