# Supplementary material for: A Previously Undescribed Highly Prevalent Phage Identified in a Danish Enteric Virome Catalog
Source: mSystems. 2021 Oct 19;6(5):e00382-21. doi: 10.1128/mSystems.00382-21 (PMC8525569; doi:10.1128/mSystems.00382-21)
Supplement: TABLE S5 [file msystems.00382-21-st005.xlsx]

## Sheet: Sheet1
First	Year	Journal	Study	Health	Age Group	Country	Number
Author	Published		Accession	Status			Subjects	Samples	SRAs
Aiemjoy	2019	Infectious Diseases	PRJNA415207	Diarrhea + C	Infants	Ethiopia	269	29	29
				(pooled)	Children
Chehoud	2016	mBio	PRJNA318788	FMT IBD D + R + C #	Children	USA	7	10	10
					Teenagers
					Adults
Draper	2018	Microbiome	PRJNA446038	FMT CDI D + R #	Adults	Finland	14	44	44
					Elderly
Fernandes	2019	J Ped Gastroent Nutr	PRJNA391511	IBD + C	Children	USA	24	24	24
					Teenagers
Hannigan	2018	mBio	PRJNA389927	CRC + C	Adults	USA	85	85	85
					Elderly	Canada
Kramna	2015	Diabetes Care	PRJNA275568	T1D + C #	Infants	Finland	38	96	96
Legoff	2017	Nature Medicine	PRJNA396964	HSCT #	Adults	France	44	200	200
					Elderly
Lim	2015	Nature Medicine	PRJNA284162	Healthy #	Infants	USA	8	143	143
Ly	2016	Microbiome	PRJNA327423	Healthy #	Adults	USA	20	97	97
Manrique	2016	PNAS	PRJNA308867	Healthy #	Adults	USA	2	4	4
Maqsood	2019	Microbiome	PRJEB33578	Healthy	Infants	USA	78	78	78
					Adults
McCann	2018	PeerJ	PRJNA385126	Healthy	Infants	Ireland	20	20	20
Minot	2011	Genome Research	PRJNA46879	Healthy #	Adults	USA	6	16	16
Minot	2012	PNAS	PRJNA356544	Healthy	Adults	USA	12	12	12
Minot	2013	PNAS	PRJNA196801	Healthy #	Adults	USA	1	24	24
Monaco	2016	Cell Host Microbe	PRJEB9524	HIV + C (1#)	Adults	Uganda	65	66	66
Moreno-Gallego	2019	Cell Host Microbe	PRJEB29491	Healthy	Adults	UK	46	46	88
					Elderly
Unpublished	NA	Unpublished	Lab	FMT IBD D + R (1#)	Adults	Belgium	17	18	18
Perez-Brocal	2013	Clin Tran Gastro	PRJEB3206	IBD + C #	Teenager	Spain	18	18	18
					Adults
					Elderly
Perez-Brocal	2015	IBD	PRJEB7166	IBD + C #	Teenager	Spain	24	40	80
					Adults
					Elderly
Reyes	2015	PNAS	PRJEB9818	Malnutrition + C #	Infants	Malawi	53	320	320
					Children
					Adults
Shkoporov	2019	Cell Host Microbe	PRJNA545408	Healthy #	Adults	Ireland	10	130	140
Shkoporov	2018	Microbiome	PRJNA407341	IBD + C #	Adults	Ireland	13	13	84
Stockdale	2018	Preprints	PRJNA385126	Healthy	Elderly	Ireland	20	20	20
Yinda	2019	mSphere	PRJNA491626	Healthy (pooled)	Infants	Cameroon	221	63	63
					Children
					Adults
					Elderly
Zhao	2017	PNAS	PRJNA387903	T1D + C #	Infants	Finland	22	220	220
						Estonia
Zuo	2017	Gut	PRJNA353598	FMT CDI D + R + C	Adults	HongKong	44	44	44
					Elderly
